# Supplementary material for: Interaction of Alkannin with CPEB4 Contributes to Its Antitumor Effects in Melanoma
Source: Biomolecules. 2026 Jul 21;16(7):1064. doi: 10.3390/biom16071064 (PMC13406732; doi:10.3390/biom16071064)
Supplement: Supplementary file 1 [file biomolecules-16-01064-s001.zip]

Archive with 1 entries (1 files):
- biomolecules-4392322-supplementary.pdf
